# Supplementary material for: Dipeptidyl Peptidase 4 Stimulation Induces Adipogenesis-Related Gene Expression of Adipose Stromal Cells
Source: Int J Mol Sci. 2023 Nov 8;24(22):16101. doi: 10.3390/ijms242216101 (PMC10671339; doi:10.3390/ijms242216101)
Supplement: Supplementary file 1 [file ijms-24-16101-s001.zip]

Archive with 1 entries (1 files):
- ijms-2643103-supplementary.pdf
